# Supplementary material for: Analysis of Ensifer aridi Mutants Affecting Regulation of Methionine, Trehalose, and Inositol Metabolisms Suggests a Role in Stress Adaptation and Symbiosis Development
Source: Microorganisms. 2022 Jan 26;10(2):298. doi: 10.3390/microorganisms10020298 (PMC8877191; doi:10.3390/microorganisms10020298)
Supplement: Supplementary file 1 [file microorganisms-10-00298-s001.zip]

Archive with 1 entries (1 files):
- microorganisms-1541148-supplementary.pdf
